# Supplementary material for: States of Aggregation and Phase Transformation Behavior of Metallosurfactant Complexes by Hexacyanoferrate(II): Thermodynamic and Kinetic Investigation of ETR in Ionic Liquids and Liposome Vesicles
Source: Biomimetics (Basel). 2022 Nov 30;7(4):221. doi: 10.3390/biomimetics7040221 (PMC9775953; doi:10.3390/biomimetics7040221)
Supplement: Supplementary file 1 [file biomimetics-07-00221-s001.zip]

Archive with 1 entries (1 files):
- biomimetics-2044675-supplementary.pdf
